# Supplementary material for: CdS-Decorated Porous Anodic SnOx Photoanodes with Enhanced Performance under Visible Light
Source: Materials (Basel). 2022 May 27;15(11):3848. doi: 10.3390/ma15113848 (PMC9181453; doi:10.3390/ma15113848)
Supplement: Supplementary file 1 [file materials-15-03848-s001.zip]

Archive with 1 entries (1 files):
- materials-1706985-supplementary.pdf
